# Supplementary material for: The Potential Effects on Microbiota and Silage Fermentation of Alfalfa Under Salt Stress
Source: Front Microbiol. 2021 Oct 11;12:688695. doi: 10.3389/fmicb.2021.688695 (PMC8544858; doi:10.3389/fmicb.2021.688695)
Supplement: Supplementary file 1 [file Data_Sheet_1.XLSX]

## Sheet: Soil
index	Na+（g/kg）	K+（g/kg）	SO2-（g/kg）	Cl-（g/kg）	PH	EC (mS/cm)
CK-1	0.106	0.022	0.007	0.031	7.63	0.247
CK-2	0.115	0.023	0.008	0.051	7.47	0.208
CK-3	0.117	0.023	0.009	0.071	7.21	0.187
LS-1	0.151	0.03	0.023	0.116	8.53	0.519
LS-2	0.144	0.032	0.027	0.133	8.44	0.742
LS-3	0.148	0.032	0.019	0.107	8.36	0.537
MS-1	0.154	0.034	0.023	0.119	8.5	1.369
MS-2	0.157	0.036	0.027	0.127	8.72	1.336
MS-3	0.158	0.035	0.023	0.128	8.6	1.364
HS-1	0.276	0.04	0.029	0.205	8.88	2.31
HS-2	0.246	0.041	0.029	0.187	8.98	2.66
HS-3	0.239	0.042	0.023	0.218	8.34	1.933

## Sheet: Fresh Alfalfa
Indictors	DM	CP（%DM）	SP（%DM）	ADF（%DM）	NDF（%DM）	NSC（%DM）	WSC（%DM）	BC（mEq/kg）	Lactic acid bacteria	aerobic bacteria	Yeast	Enterobacteriaceae	K	Na
CK-1	0.31269	21.3	10	35.5	45.2	5.3	5.1	311	7.04532	7.77815	6.43136	6.73239	26.8	1.98
CK-2	0.295562	18.8	10	35.3	43.4	5.4	5.2	298	7.08991	7.95999	6.73239	7.22531	26.7	1.99
CK-3	0.304126	21.3	9.4	39.7	43.1	5.2	4.4	320	7.06819	7.90363	6.89209	7.04532	26.7	1.98
LS-1	0.309119	23.6	10.8	35	41.7	4.9	4.7	332	6.83885	6.77815	5.95424	6.32222	31.2	2.81
LS-2	0.305644	23.8	11	34.6	42.3	4.6	4.4	321	6.96848	7.45939	6.43136	5.95424	31.2	2.72
LS-3	0.307382	21	10.6	34.7	41.7	5.5	4.3	341	6.90849	7.24797	6.68124	6.62325	31.3	2.7
MS-1	0.297893	20.7	6.5	38.6	47.3	3.8	2.7	364	7.71265	7.80346	7.16732	6.77815	30.9	4.9
MS-2	0.325242	20.8	6.5	38.7	44.1	3.8	2.8	332	7.62325	7.73239	7.35218	6.47712	30.9	4.8
MS-3	0.311568	20.85	7.8	33.2	47.5	5.7	4	352	7.68931	7.69461	7.2014	7.20952	31	4.8
HS-1	0.312595	21.6	6.9	38.6	46.7	4.3	3.4	354	7.62941	7.5563	6.32222	7.38021	29.4	5.1
HS-2	0.292806	21.8	7.1	37.9	46.1	4	3.3	360	7.5977	7.54531	6.68124	7.3032	29.4	5
HS-3	0.302701	19.1	5.8	38.7	44.9	5.3	4.4	365	7.58092	7.50651	6.83885	7.10037	29.5	5.2

## Sheet: Fermentation characteristics
Table 3a.Chemical composition and microbial populations of the alfalfa after ensiling.（Day 30）
Indictors	Lactic acid (g/kg DM)	Acetic acid (g/kg DM)	Lactic acid/Acetic acid(g/kg DM)	Butyric acid(g/kg DM)	pH	Ammonia nitrogen
CK1	26.6	51	0.521569	16.5	5.12	25.7
CK2	24.8	45.4	0.546256	16.9	5.23	24.8
CK3	27.4	43.7	0.627002	15.8	5.03	22.3
LS1	45.9	44.6	1.02915	15.8	5.02	28.1
LS2	46.2	38.9	1.18766	15.1	5.05	26.7
LS3	44.6	40.1	1.11222	15.2	4.91	27.2
MS1	43.3	31.2	1.38782	13.2	4.85	17
MS2	42.5	34.2	1.24269	12.9	5.04	19
MS3	43.7	33.2	1.31627	12.1	4.9	17.2
HS1	38.6	31.4	1.2293	13.2	4.87	16.3
HS2	40.4	30.9	1.30744	12.4	4.79	14.5
HS3	41.4	31.9	1.29781	13.7	4.95	15.5
Table 3a.Chemical composition and microbial populations of the alfalfa after ensiling. （Day 60）
Indictors	Lactic acid (g/kg DM)	Acetic acid (g/kg DM)	Lactic acid/Acetic acid(g/kg DM)	Butyric acid(g/kg DM)	pH	Ammonia nitrogen
CK1	33.4	45.5	0.734066	28.7	5.31	35.4
CK2	31.3	43.2	0.724537	25.6	5.12	33.4
CK3	30.4	46.7	0.650964	26.5	5.54	31.9
LS1	42.1	48.4	0.869835	18.6	5.31	33.2
LS2	37.8	49.7	0.760563	15.4	5.56	32.4
LS3	38.5	45.8	0.840611	17.6	5.07	22.8
MS1	52.8	33.7	1.56677	11.1	4.8	18.5
MS2	51.6	30.6	1.68627	10.7	4.64	16.3
MS3	48.7	33.9	1.43658	12.4	5.14	20.4
HS1	42.8	40.5	1.05679	12.3	5	22.6
HS2	40.5	43.8	0.924658	10.7	5.15	21.9
HS3	37.4	41.7	0.896882	11.6	5.35	23.3

## Sheet: Chemical composition
Table 4a.Chemical composition and microbial populations of the alfalfa after ensiling. （Day 30）
Indictors	DM (g/kg FW)	WSC(g/kg DM)	NSC (g/kg DM)	CP (g/kg DM)	SP (g/kg DM)	K+(g/kg DM)	Na+(g/kg DM)
CK1	317.058	27	40	192	134	31.5	2.32724
CK2	290	24	34	195	132	29.4	2.19124
CK3	280	24	37	197	132	28.8	2.13573
LS1	317.007	21	29	219	153	27.4	2.46776
LS2	290	16	26	217	151	31.2	2.72
LS3	306	14	27	216	147	30.2	2.60511
MS1	270	21	34	211	123	31.2	4.94757
MS2	294.895	23	39	215	125	25.5	3.96117
MS3	290	18	37	214	125	30.9	4.78452
HS1	300	16	27	202	142	26.9	4.66633
HS2	318.396	17	31	201	130	25.3	4.30272
HS3	320	16	30	223	138	29.4	5.18237
Table 4a.Chemical composition and microbial populations of the alfalfa after ensiling. （Day 60）
Indictors	DM (g/kg FW)	WSC(g/kg DM)	NSC (g/kg DM)	CP (g/kg DM)	SP (g/kg DM)	K+(g/kg DM)	Na+(g/kg DM)
CK1	308.611	13	37	217	146	30	2.21642
CK2	303	14	38	205	150	29.1	2.16888
CK3	298	15	38	210	148	30.6	2.26921
LS1	314.106	13	30	216	149	31.9	2.87304
LS2	296	11	32	222	159	28.5	2.48462
LS3	310	11	31	225	164	30.4	2.62236
MS1	383.076	18	44	209	128	30.4	4.82071
MS2	390	17	45	213	143	29.9	4.64466
MS3	380	16	43	202	137	28.7	4.44387
HS1	399.574	15	35	206	145	29.5	5.11735
HS2	410	14	37	209	146	32.2	5.47619
HS3	410	13	34	218	146	31.4	5.53492
